# Supplementary material for: Identification of novel and salt-responsive miRNAs to explore miRNA-mediated regulatory network of salt stress response in radish (Raphanus sativus L.)
Source: BMC Genomics. 2015 Mar 17;16(1):197. doi: 10.1186/s12864-015-1416-5 (PMC4381364; doi:10.1186/s12864-015-1416-5)
Supplement: Additional file 1: — The detailed information of known miRNAs identified in radish. [file 12864_2015_1416_MOESM1_ESM.xlsx]

## Sheet: Sheet1
Additional file 1: Detailed information of known miRNAs identified from radish.
Family	No.	Members	Sequence (5' to 3')	miRNA reads		Normalizated read count
				CK	Na200	CK	Na200
Conserved miRNA
miR156/157	14	miR156a	UGACAGAAGAGAGUGAGCAC	94427	121110	5208.57	7023.99
		miR156a-3p	UGCUCACGGCUCUUUCUGUCAGU	257	456	14.1761	26.4465
		miR156b	CUGACAGAAGAUAGAGAGCAC	67	77	3.6957	4.46575
		miR156c	UUGACAGAAGAGAGAGAGCAC	379	453	20.9056	26.2726
		miR156c-3p	GCUCACUGCUCUAUCUGUCAGA	34	36	1.87543	2.08789
		miR156d	UUGACAGAAGAGAGGGAGCAC	79	97	4.35762	5.62569
		miR156f	UUGACAGAAGAUAGAGAGCACA	435	537	23.9945	31.1443
		miR156g	ACAGAAGAUAGAGAGCACAGA	348	432	19.1956	25.0546
		miR156h	UGACAGAGAAAGAUGCACG	14	13	0.772237	0.753959
		miR156j	UGACAGAAGAGGGUGAGCAC	28	24	1.54447	1.39192
		miR156k	UUGACAGAAGAGAGUGAGCAC	9921	12189	547.24	706.923
		miR157a	UUGACAGAAGAUAGAGAGCAC	268528	321002	14811.9	18617.1
		miR157a-3p	GCUCUCUAGCCUUCUGUCAUC	3299	7040	181.972	408.298
		miR157d	UGACAGAAGAUAGAGAGCAC	13153	14233	725.516	825.469
miR158	3	miR158a	UCCCAAAUGUAGACAAAGCA	348667	1848880	19232.4	107229
		miR158b	CCCCAAACGUAGACAAAGCA	254	282	14.0106	16.3551
		miR158b-3p	UCCCAAACGUAGACAAAGC	350822	1743597	19351.3	101123
miR159	4	miR159a	UUUGGAUUGAAGGGAGCUCUA	2645	1915	145.898	111.064
		miR159b	UUGCAUAUCUUAGGAGCUUU	767	844	42.3075	48.9493
		miR159c	UUUGGACUUGAGGGAGCGCCU	60	73	3.30959	4.23377
		miR159d	AGCUGAUUGGUAGGAUCCC	37	49	2.04091	2.84184
miR160	6	miR160a	UGCCUGGCUCCCUGUAUGCCA	66	80	3.64054	4.63974
		miR160a-3p	GCGUAUGAGGAGCCAAGCAUA	1222	1074	67.4052	62.2886
		miR160b	AUGCCUGGCUCCCUGUAUGCC	80	167	4.41278	9.68547
		miR160b-3p	GCGUAUGAGGAGCCAUGCAUA	2572	0	141.871	0
		miR160c-3p	GCGUACAAGGAGUCAAGCAUG	179	200	9.8736	11.5994
		miR160d-3p	CGUACGAGGAGCCAAGCAUGA	0	2255	0	130.783
miR161	1	miR161	UCAAUGCACUGAAAGUGACUU	0	10	0	0.579968
miR162	1	miR162a	UCGAUAAACCUCUGCAUCCAG	750	922	41.3698	53.4731
miR164	5	miR164a	UGGAGAAGCAGGGCACGUGCA	20352	68558	1122.61	3976.15
		miR164b	UGGAGAAGCAGGGCACGUGC	271	356	14.9483	20.6469
		miR164b-3p	CAUGUGCCCAUCUUCCCCAUC	130	157	7.17077	9.1055
		miR164c	UGGAGAAGCAGGGCACGUGCG	594	678	32.7649	39.3218
		miR164d	UGGAGAAGCAGGGCACGUGCU	522	601	28.7934	34.8561
miR165/166	14	miR165a	UCGGACCAGGCUUCAUCCCCC	1978	691	109.106	40.0758
		miR165a-3p	UCGGACCAGGCUUCAUCCCC	173	545	9.54264	31.6083
		miR166a	UCGGACCAGGCUUCAUUCCCC	88642	107898	4889.47	6257.74
		miR166b-5p	GGACUGUUGUCUGGCUCGAGG	8	6	0.441278	0.347981
		miR166d-5p	GGAAUGUUGUCUGGCUCGAGG	68	47	3.75086	2.72585
		miR166e	GGAUUGUUGUCUGGCACGAGG	61	55	3.36475	3.18982
		miR166e-3p	UCGAACCAGGCUUCAUUCCCC	17	18	0.937716	1.04394
		miR166f	UGGAUGAUGCUUGGCUCGAGA	8	7	0.441278	0.405978
		miR166g	GGAAUGUUGUUUGGCUCGAAG	98	81	5.40566	4.69774
		miR166g-3p	UCGGACCAGGCUUCAUUCCUC	285	0	15.7205	0
		miR166h-3p	UCGGACCAGGCUUCAUUCCC	0	99411	0	5765.52
		miR166i-3p	UCGGAUCAGGCUUCAUUCCCC	54	62	2.97863	3.5958
		miR166m	UCGGACCAGGCUUCAUUCCCU	71	82	3.91634	4.75574
		miR166u	UUGUCGGACCAGGCUUCAUUC	33	38	1.82027	2.20388
miR167	9	miR167a	UGAAGCUGCCAGCAUGAUCUA	2025	1917	111.699	111.18
		miR167a-3p	GAUCAUGUUCGCAGUUUCACC	17	15	0.937716	0.869952
		miR167c	UAAGCUGCCAGCAUGAUCUUGU	1087	907	59.9587	52.6031
		miR167c-3p	UAGGUCAUGCUGGUAGUUUCA	59	46	3.25443	2.66785
		miR167d	UGAAGCUGCCAGCAUGAUCUGG	92	110	5.0747	6.37965
		miR167d-3p	AGGUCAUCCGCGGCGUCAGUG	19	16	1.04804	0.927949
		miR167f-5p	UGAAGCUGCCAGCGUGAUCUU	15901	12424	877.095	720.552
		miR167f-3p	UCAGAUCAUGUGGCAGUUUCA	3906	3114	215.454	180.602
		miR167h	UGAAGCUGCCAGCGUGAUCUUA	1117	967	61.6135	56.0829
miR168	4	miR168a	UCGCUUGGUGCAGGUCGGGAC	195230	316778	10768.8	18372.1
		miR168a-3p	CCCGCCUUGCAUCAACUGAAU	1450	2854	79.9817	165.523
		miR168b	UCGCUUGGUGCAGGUCGGG	43	37	2.37187	2.14588
		miR168b-3p	CCCGCCUUGUAUCAAGUGAA	39	31	2.15123	1.7979
miR169	9	miR169a	CAGCCAAGGAUGACUUGCCGA	32	39	1.76511	2.26188
		miR169b	CAGCCAAGGAUGACUUGCCGG	884	0	48.7612	0
		miR169b-3p	UGGCAAGUUGUCCUUCGGCUAC	0	507	0	29.4044
		miR169d	UGAGCCAAGGAUGACUUGCCG	41	54	2.26155	3.13183
		miR169e	AGCCAAGGAUGACUUGCCGG	225	189	12.4109	10.9614
		miR169g-3p	UCUGGCAAGUUGUCCUUCGGCU	20	24	1.1032	1.39192
		miR169i-3p	GGCACGUGUCGUUGGCUAAG	140	129	7.72237	7.48159
		miR169m	UGAGCCAAAGAUGACUUGCCG	0	1610	0	93.3749
		miR169r-3p	GGCACGUGUCGUUGGCUAA	8806	0	485.737	0
miR171	1	miR171a	UUGAGCCGUGCCAAUAUCUCU	155	28	8.54976	1.62391
miR172	6	miR172a	AGAAUCUUGAUGAUGCUGCAU	0	4202	0	243.703
		miR172b	GCAGUAUCAUUAAGAUUCACA	128	113	7.06045	6.55364
		miR172c	AGAAUCUUGAUGAUGCUGCAG	1024	0	56.4836	0
		miR172d	UUGGGAAUCUUGAUGAUGCUGCAU	130	124	7.17077	7.1916
		miR172e	GGAAUCUUGAUGAUGCUGCAU	204	222	11.2526	12.8753
		miR172e-3p	GAAUCUUAUGGACUGUUGCAU	0	101	0	5.85768
miR319	3	miR319a	AGAGUUUCCUUAAGUCCAUUC	445	383	24.5461	22.2128
		miR319a-3p	UUGGACUGAAGGGAGCUCCC	710	937	39.1634	54.343
		miR319b-5p	GAGCUUUCUUCGGUCCACUC	13261	16313	731.474	946.102
miR390	4	miR390a	AAGCUCAGGAGGGAUAGCGCC	314	784	17.3202	45.4695
		miR390a-3p	CGCUGUCCAUCCUGAGUUUCA	12	14	0.661917	0.811955
		miR390b	UUAGCUCAGGAGGGAUAGACA	53	65	2.92347	3.76979
		miR390e	AGCUCAGGAGGGAUAGCGCC	52	48	2.86831	2.78385
miR391	1	miR391	UUCGCAGGAGAGAUAGCGCCA	1066	1993	58.8003	115.588
miR393	1	miR393b-3p	AUCAUGCGAUCUCAUUGGAUU	15	13	0.827396	0.753959
miR394	2	miR394a	UUGGCAUUCUGUCCACCUCC	14	44	0.772237	2.55186
		miR394b-3p	AGGUGGUCAUACUGUCAACAG	187	372	10.3149	21.5748
miR395	3	miR395a	CUGAAGUGUUUGGGGGAACUC	71	0	3.91634	0
		miR395b	CUGAAGUGUUUGGGGGGACUC	24	19	1.32383	1.10194
		miR395x	GUGAAGUGUUUGGAUCGCGGC	0	48115	0	2790.52
miR396	4	miR396a	UUCCACAGCUUUCUUGAACUG	454	799	25.0425	46.3395
		miR396a-3p	UUCAAUAAAGCUGUGGGAAG	0	353	0	20.4729
		miR396b	UUCCACAGCUUUCUUGAACUU	23	25	1.26867	1.44992
		miR396b-3p	GUUCAAUAAAGCUGUGGGAAG	504	0	27.8005	0
miR397	1	miR397a	UCAUUGAGUGCAGCGUUGAUGU	15201	6493	838.484	376.573
miR398	4	miR398a	UGUGUUCUCAGGUCACCCCUU	53	44	2.92347	2.55186
		miR398b	UGUGUUCUCAGGUCACCCCUG	45	36	2.48219	2.08789
		miR398b-3p	UUUGUGUUCUCAGGUCACCCC	133	33	7.33625	1.91389
		miR398c-5p	GGGUCGAUAUGAGAACACAUG	1801	213	99.3427	12.3533
miR399	5	miR399b	UGCCAAAGGAGAGUUGCCCUG	53	41	2.92347	2.37787
		miR399c	GGGCAUCUUUCUAUUGGCACG	12	9	0.661917	0.521971
		miR399d	GGGCGGAUACUCCUGUGGCAGA	42	34	2.31671	1.97189
		miR399f	UGCCAAAGGAGAUUUGCCCGG	0	75	0	4.34976
		miR399h-5p	GGGCAAGAUCUCUAUUGGCAGG	142	0	7.83269	0
miR403	1	miR403	UUAGAUUCACGCACAAACUCG	1634	2649	90.1311	153.634
miR408	4	miR408-5p	ACAGGGAACAAGCAGAGCAUG	266952	113224	14725	6566.63
		miR408a	AGAGACAGGGAACAAGCAGAGCAU	239	266	13.1832	15.4272
		miR408b	ACAGGGAACAAGCAGAGCAUGA	1993	2182	109.933	126.549
		miR408d	UGCACUGCCUCUUCCCUGGC	247	199	13.6245	11.5414
miR482	2	miR482a-5p	AGAGAUGAUGUGGGCAAUGGGCUG	134	1529	7.39141	88.6771
		miR482c	AUUUGUGGGAUAUUUGUGAUUGGU	11	14	0.606757	0.811955
miR535	1	miR535b	UGAACAAGGAAAGAGAGCAGG	0	1524	0	88.3871
miR2111	4	miR2111a-5p	UAAUCUGCAUCCUGAGGUUUA	140	44	7.72237	2.55186
		miR2111a-3p	GUCCUCGGGAUGCGGAUUACC	140	28	7.72237	1.62391
		miR2111b-3p	AUCCUCGGGACACAGAUUACC	32	29	1.76511	1.68191
		miR2111c	UAAUCUGCAUCCUGGGGUUUA	29	21	1.59963	1.21793
Non-conserved miRNA
miR400	1	miR400	UAUGAGAGUAUUAUAAGUCAC	137	151	7.55689	8.75752
miR414	1	miR414	UCAUCUUCUUCCACCAUGUCA	344	0	18.975	0
miR774	1	miR774b-5p	UGGAGUAGUGAAAUGAUGGGUGAU	3704	4062	204.312	235.583
miR824	2	miR824	UAGACCAUUUGUGAGAAGGGA	420	522	23.1671	30.2743
		miR824-3p	CCUUCUCAUCGAUGGUCUAGA	109	97	6.01241	5.62569
miR825	1	miR825-5p	UCCAGACACCAGCUUGAAGAAG	1455	1861	80.2575	107.932
miR827	1	miR827a	UUAGAUGACCAUCAACAAAUA	275	230	15.1689	13.3393
miR841	1	miR841b-3p	CAAUUUCUGUGGCUCGUCAAU	0	293	0	16.9931
miR845	2	miR845a-3p	CUGGCUCUGAUACCAUGUAGAU	1721	4312	94.93	250.082
		miR845d	UGGCUCUGAUACCAUGUAGAG	1282	3159	70.7148	183.212
miR857	1	miR857	CAUUUUGUAUGUUGAAGGUGU	1413	819	77.9407	47.4994
miR1511	2	miR1511	ACCUGGCUCUGAUACCAUGCAGA	47	124	2.59251	7.1916
		miR1511-3p	ACCUGGCUCUGAUACCAUGUAGAU	10546	25314	581.715	1468.13
miR1520	1	miR1520g	CAACUCAGAACUGGUACGGACAA	17011	17004	938.323	986.178
miR2118	1	miR2118-5p	GUCGAUGGAACAAUGUAGGCAAGG	27628	20177	1523.95	1170.2
miR2615	1	miR2615a	CAUGAUAGAUUUUAAACAGGC	7581	1074	418.166	62.2886
miR5298	2	miR5298a	UGAUAUGAAUAUGAAGAUGAAGUA	21	26	1.15836	1.50792
		miR5298d	UGAAGAUGAUAGACAGAGAAAUA	0	13	0	0.753959
miR5649	1	miR5649a	AUUGAAUUUGUUGGUUUAUUA	35	45	1.93059	2.60986
