# Supplementary material for: Identification of novel and salt-responsive miRNAs to explore miRNA-mediated regulatory network of salt stress response in radish (Raphanus sativus L.)
Source: BMC Genomics. 2015 Mar 17;16(1):197. doi: 10.1186/s12864-015-1416-5 (PMC4381364; doi:10.1186/s12864-015-1416-5)
Supplement: Additional file 2: — The detailed information of novel miRNA candidates identified in radish. [file 12864_2015_1416_MOESM2_ESM.xlsx]

## Sheet: Sheet1
Additional file 2: Detailed information of novel miRNA candidates identiﬁed from radish.
Family		Count		Normalized reads		Sequence (5'–3')	Arm	Size	LP (nt)	MFE (kcal/mol)	miRNA location	Loci
		CK	Na200	CK	Na200
rsa-mir1	rsa-mir1	34	19	1.87543	1.10194	AAAGGUUUAGGAUUUAGGGUU	5′	21	228	-74.2	Unigene29179	1
rsa-mir2	rsa-mir2-5p	277	0	15.2793	0.01	AAAUCAUACUUUCAUUGAUA	5′	20	185	-71.3	CL10794.Contig2	1
	rsa-mir2-3p	277	1228	15.2793	71.2201	UCAAUGAAAGGUAUGAUUCCC	3′	21	185	-71.3	CL10794.Contig2
rsa-mir3	rsa-mir3	0	481	0.01	27.8965	ACAUUGGACUACAUAUAUUAC	3′	21	118	-66.7	CL4756.Contig1	1
rsa-mir4	rsa-mir4-5p	0	3	0.01	0.17399	ACGUUUCUCGAACUCAAGACC	5′	21	107	-64.5	FY453420	1
	rsa-mir4-3p	115	193	6.34337	11.1934	UCUUGAGUUCGAGGGACGCCA	3′	21	107	-64.5	FY453420
rsa-mir5	rsa-mir5	0	48	0.01	2.78385	ACUGUUGGGGAUGGAUUGGCA	3′	21	180	-48.1	CL2420.Contig1	1
rsa-mir6	rsa-mir6	5	11	0.275799	0.637965	AGACACGUCGUCGGUCGGGAU	3′	21	71	-31.2	EW715797	1
rsa-mir7	rsa-mir7a	0	12	0.01	0.695962	AGAGUUUAGCGGGGUAAAGAA	3′	21	149	-41.5	EV543654	1
	rsa-mir7b	12	0	0.661917	0.01	AGAGUUUAGCGGGGUAAAGAAA	3′	22	151	-41.5	EV543654
rsa-mir8	rsa-mir8	0	171	0.001	9.91745	AGAUAGAUUGGAUAAAUGUUGA	3′	22	195	-43.1	CL4175.Contig1	1
rsa-mir9	rsa-mir9	419	0	23.1119	0.01	AGCAAACGAGAAUUGAACGGA	3′	21	102	-46.3	FD935332	1
rsa-mir10	rsa-mir10	0	10	0.01	0.579968	AGGAAAUUUCGAGGAAGACCA	3′	21	83	-41.2	CL3310.Contig5	1
rsa-mir11	rsa-mir11-5p	310	0	17.0995	0.01	AGGCGAUGAUGGAUACCGAGAA	5′	22	91	-31.8	CL2420.Contig13	1
	rsa-mir11-3p	1	0	0.0551598	0.01	CUCGGUAGCGAUGGUUCAAUCUCG	3′	24	91	-31.8	CL2420.Contig13
rsa-mir12	rsa-mir12a	34	0	1.87543	0.01	AGGGGAGGAUGGGUGGGUUUC	3′	21	111	-44.3	FD958546	2
	rsa-mir12b	34	0	1.87543	0.01	AGGGGAGGAUGGGUGGGUUUC	3′	21	106	-42.5	FD986211
	rsa-mir12c	0	38	0.01	2.09607	GAGGGGAGGAUGGGUGGGUUUC	3′	22	111	-44.3	FD958546
	rsa-mir12d	0	38	0.01	2.09607	GAGGGGAGGAUGGGUGGGUUUC	3′	22	106	-42.5	FD986211
rsa-mir13	rsa-mir13-5p	33	57	1.82027	3.30582	AUAUACUGAAGUUUAUACUCU	5′	21	208	-33.5	EY928450	1
	rsa-mir13-3p	1	1	0.0551598	0.0579968	AUCAUAAAAUCUUCAUUAUCUAG	3′	23	208	-33.5	EY928450
rsa-mir14	rsa-mir14	22	17	1.21351	0.985946	AUAUCACAACUCGGGAUGUUA	5′	21	213	-36.7	Unigene38592	1
rsa-mir15	rsa-mir15	0	11	0.01	0.637965	AUCUGUACAGCAUCUUCUUCA	3′	21	230	-55	CL10785.Contig2	1
rsa-mir16	rsa-mir16	11251	3433	620.602	199.103	AUGCACUGCCUCUUCCCUGGC	3′	21	110	-45.5	CL9006.Contig3	1
rsa-mir17	rsa-mir17	22	8	1.21351	0.463974	AUUGUUGGGGAUGGAUUGUCA	3′	21	293	-95.2	CL6706.Contig1	1
rsa-mir18	rsa-mir18	0	10	0.01	0.579968	CAGCGCUCUGAAGUUCGGUUG	5′	21	187	-51.2	FD551622	1
rsa-mir19	rsa-mir19	34	0	1.87543	0.01	CCUUCUCAUUCGAUGGUCUAGA	3′	22	77	-22.1	Unigene22804	1
rsa-mir20	rsa-mir20	0	9	0.01	0.521971	CGAGGAGCACGUAGAGGAUCA	3′	21	134	-33.8	FD981015	1
rsa-mir21	rsa-mir21	0	10	0.01	0.579968	CGGACAUGGCUUACUUCUUCUU	5′	22	203	-54.5	CL4970.Contig1	1
rsa-mir22	rsa-mir22-5p	13	0	0.717077	0.01	UGGUGCAGGUCGGGAACUGAU	5′	21	110	-57.7	EY910368	1
	rsa-mir22-3p	1	0	0.0551598	0.01	CGGAUCCCGCCUUGUAUCAAG	3′	21	110	-57.7	EY910368
rsa-mir23	rsa-mir23	0	19	0.01	1.10194	CGGUGGUGGAGGUGGAGGCGG	3′	21	221	-98.7	Unigene6132	1
rsa-mir24	rsa-mir24-5p	0	1	0.01	0.0579968	CGGUUAGCUUGGAAGCCAAAA	5′	21	178	-41.2	CL10961.Contig1	1
	rsa-mir24-3p		10	0.01	0.579968	UUGUUUUCUGAGAAAAUGGGC	3′	21	178	-41.2	CL10961.Contig1
rsa-mir25	rsa-mir25	833	0	45.9481	0.01	CGUACGAGGAGCCAAGCAUGA	3′	21	106	-50.6	Unigene31262	1
rsa-mir26	rsa-mir26	11	0	0.606757	0.01	CUAUGGAAACUGUUAACGGCG	3′	21	134	-21.4	CL2448.Contig4	1
rsa-mir27	rsa-mir27	0	10	0.01	0.579968	CUCGCUUGUGAGGAUCGGUGG	3′	21	113	-42.3	EV570158	1
rsa-mir28	rsa-mir28	0	10	0.01	0.579968	CUGUUUAGGGUUGUUUGUUUU	3′	21	76	-18	Unigene9448	1
rsa-mir29	rsa-mir29a	85	69	4.68858	4.00178	CUUGCAUAUCUCAGGAGCUUU	5′	21	317	-68.4	FD977184	2
	rsa-mir29b	85	69	4.68858	4.00178	CUUGCAUAUCUCAGGAGCUUU	5′	21	316	-67.8	FD981419
rsa-mir30	rsa-mir30	0	11	0.01	0.637965	GACUUAGAUGGGCCAAGAGAG	3′	21	235	-76.3	Unigene4148	1
rsa-mir31	rsa-mir31	8	0	0.441278	0.01	GAGACUGGUCAGGGAGGAGGA	5′	21	115	-27.2	Unigene14582	1
rsa-mir32	rsa-mir32	0	10	0.01	0.579968	GAGCAGACAGUAGUGUGAGAA	5′	21	147	-58.3	Unigene3614	1
rsa-mir33	rsa-mir33	87	81	4.7989	4.69774	GAUGGGCCUAACUCACACCCA	3′	21	239	-35.4	Unigene30642	1
rsa-mir34	rsa-mir34	155	106	8.54976	6.14766	GCUCAAGAAAGCUGUGGGAAA	3′	21	137	-38.3	FD570951	1
rsa-mir35	rsa-mir35a	752	338	41.4801	19.6029	GGAAUGUUGUCUGGCUCGAGG	5′	21	149	-61.4	CL7248.Contig1	1
	rsa-mir35b-5p	0	1	0.01	0.0579968	UCGACGGGAAGGGGCUUUCUCU	5′	22	72	-20	CL7248.Contig2
	rsa-mir35b-3p	94	64	5.18502	3.7118	GGAAUGUUGUUUGGCUCGAAG	3′	21	72	-20	CL7248.Contig2
rsa-mir36	rsa-mir36	12	0	0.661917	0.01	GGAGGAGGAGGAAGAAGAAGAG	5′	22	95	-24.9	Unigene1698	1
rsa-mir37	rsa-mir37	496	0	27.3592	0.01	GGCAAGUUGUCCUUCGGCUACA	3′	22	119	-53.1	Unigene10071	1
rsa-mir38	rsa-mir38	10	0	0.551598	0.01	UAGUGAUUAGAAUUUAGGGUUU	3′	22	152	-20.4	Unigene28808	1
rsa-mir39	rsa-mir39	0	11	0.01	0.637965	UAUAGAGCGGUUGUAUUUGGA	3′	21	139	-22.8	EX756994	1
rsa-mir40	rsa-mir40	2783	147	153.51	8.52553	UAUGAAUGAUGCGGGAGAUGU	3′	21	112	-33.2	FY434434	1
rsa-mir41	rsa-mir41	0	90	0.01	5.21971	UCAGCCGAGGUUCCAUUACCAC	5′	22	197	-37.7	Unigene36179	1
rsa-mir42	rsa-mir42a	20	43	1.1032	2.49386	UCCCUUUGGAUGUCGUCUUGUG	3′	22	172	-46.2	FD536894	2
	rsa-mir42b	20	45	1.1032	2.60986	UCCCUUUGGAUGUCGUCUUGUG	3′	22	135	-31.2	FD575456
rsa-mir43	rsa-mir43	0	12	0.01	0.695962	UCUGGAUUUGGAGUGGUUUUUA	5′	22	146	-44.2	EV547876	1
rsa-mir44	rsa-mir44	0	247	0.01	14.3252	UGAAGUGAGGAUGAUAGGGAUU	5′	22	247	-57	CL2699.Contig1	1
rsa-mir45	rsa-mir45	12	48	0.661917	2.78385	UGAGCGGCAACUAUUGUAGGU	5′	21	111	-50.1	FY434072	1
rsa-mir46	rsa-mir46	122	0	6.72949	0.01	UGCCAAAGGAGAUUUGCCCGG	3′	21	106	-42.1	FD580445	1
rsa-mir47	rsa-mir47a	361	457	19.9127	26.5045	UGGAGGCAGCGGUUCAUCGAUC	5′	22	128	-43.1	FD536486	4
	rsa-mir47b	361	457	19.9127	26.5045	UGGAGGCAGCGGUUCAUCGAUC	5′	22	132	-42	FD947716
	rsa-mir47c	361	457	19.9127	26.5045	UGGAGGCAGCGGUUCAUCGAUC	5′	22	131	-41.8	Unigene13287
	rsa-mir47d	361	494	19.7472	28.6504	UGGAGGCAGCGGUUCAUCGAUC	5′	22	130	-45.6	Unigene9985
rsa-mir48	rsa-mir48	79	0	4.35762	0.01	UGGAUGUAGAGGCAUUUCUUC	3′	21	180	-70.6	Unigene11487	1
rsa-mir49	rsa-mir49	15	114	0.827396	6.61164	UGGUUGGUAAUUAGAUUAGGUG	3′	22	102	-19.3	EV542593	1
rsa-mir50	rsa-mir50	24	19	1.32383	1.10194	UGUAUGUUACAGAUGUGGAUG	5′	21	100	-29.1	CL1950.Contig3	1
rsa-mir51	rsa-mir51	9	0	0.496438	0.01	UUUUGACGGGAAAUUGCAUU	3′	20	81	-30.7	EV525956	1
LP(nt) The length of precursor, MFE(kcal/mol) minimal folding free energy.
