# Supplementary material for: Identification of novel and salt-responsive miRNAs to explore miRNA-mediated regulatory network of salt stress response in radish (Raphanus sativus L.)
Source: BMC Genomics. 2015 Mar 17;16(1):197. doi: 10.1186/s12864-015-1416-5 (PMC4381364; doi:10.1186/s12864-015-1416-5)
Supplement: Additional file 4: — Summary of differentially expressed miRNAs under salt stress in radish. [file 12864_2015_1416_MOESM4_ESM.xlsx]

## Sheet: Sheet1
Additional file 4: Summary of differentially expressed miRNAs under salt stress in radish. The normalized count, fold change and regulated pattern were shown.
Family	miRNA name	miRNA reads		Normalized reads		fold change	Regulate	p-value	sig-lable
		CK	Na200	CK	Na200	log2 (Na200/CK)
miR156/157	miR156a-3p	257	456	14.1761	26.4465	0.899616	up-regulated	3.28566e-16
	miR157a-3p	3299	7040	181.972	408.298	1.1659	up-regulated	0	**
miR158	miR158a	348667	1848880	19232.4	107229	2.47909	up-regulated	0	**
	miR158b-3p	350822	1743597	19351.3	101123	2.38561	up-regulated	0	**
miR160	miR160b	80	167	4.4128	9.6855	1.13413	up-regulated	2.32496e-09	**
	miR160b-3p	2572	0	141.871	0.01	-13.7923	down-regulated	0	**
	miR160d-3p	0	2255	0.01	130.783	13.6749	up-regulated	0	**
miR164	miR164a	20352	68558	1122.61	3976.15	1.82451	up-regulated	0	**
miR165/166	miR165a	1978	691	109.106	40.0758	-1.44493	down-regulated	4.98568e-129	**
	miR165a-3p	173	545	9.5426	31.6083	1.72785	up-regulated	4.9561e-50	**
	miR166g-3p	285	0	15.7205	0.01	-10.6184	down-regulated	1.91507e-83	**
	miR166h-3p	0	99411	0.01	5765.52	19.1371	up-regulated	0	**
miR168	miR168a	195230	316778	10768.8	18372.1	0.770655	up-regulated	0
	miR168a-3p	1450	2854	79.9817	165.523	1.04929	up-regulated	2.44459e-119	**
miR169	miR169b	884	0	48.7612	0.01	-12.2515	down-regulated	2.553e-257	**
	miR169b-3p	0	507	0.01	29.4044	11.5218	up-regulated	5.96864e-159	**
	miR169m	0	1610	0.01	93.3749	13.1888	up-regulated	0	**
	miR169r-3p	8806	0	485.737	0.01	-15.5679	down-regulated	0	**
miR171	miR171a	155	28	8.5498	1.6239	-2.39643	down-regulated	2.29154e-21	**
miR172	miR172a	0	4202	0.01	243.703	14.5728	up-regulated	0	**
	miR172c	1024	0	56.4836	0.01	-12.4636	down-regulated	5.86752e-298	**
	miR172e-3p	0	101	0.01	5.8577	9.19419	up-regulated	2.95921e-32	**
miR390	miR390a	314	784	17.3202	45.4695	1.39244	up-regulated	2.34166e-52	**
miR391	miR391	1066	1993	58.8003	115.588	0.975091	up-regulated	1.50896e-74
miR394	miR394a	14	44	0.7722	2.5519	1.72453	up-regulated	2.89017e-05	**
	miR394b-3p	187	372	10.3149	21.5748	1.06462	up-regulated	2.2705e-17	**
miR395	miR395a	71	0	3.9163	0.01	-8.61335	down-regulated	2.51873e-21	**
	miR395x	0	48115	0.01	2790.52	18.0902	up-regulated	0	**
miR396	miR396a	454	799	25.0425	46.3395	0.887864	up-regulated	1.1587e-26
	miR396a-3p	0	353	0.01	20.4729	10.9995	up-regulated	6.80321e-111	**
	miR396b-3p	504	0	27.8005	0.01	-11.4409	down-regulated	5.15003e-147	**
miR397	miR397a	15201	6493	838.484	376.573	-1.15485	down-regulated	0	**
miR398	miR398b-3p	133	33	7.3362	1.9139	-1.93852	down-regulated	1.48697e-14	**
	miR398c-5p	1801	213	99.3427	12.3533	-3.00752	down-regulated	3.74657e-296	**
miR399	miR399f	0	75	0.01	4.3498	8.76481	up-regulated	3.84298e-24	**
miR403	miR403	1634	2649	90.1311	153.633	0.769396	up-regulated	2.0281e-66
miR408	miR408-5p	266952	113224	14725	6566.63	-1.16504	down-regulated	0	**
miR414	miR414	344	0	18.975	0.01	-10.8899	down-regulated	1.43192e-100	**
miR482	miR482a-5p	134	1529	7.3914	88.6771	3.58464	up-regulated	8.67979743947122e-316	**
miR535	miR535b	0	1524	0.01	88.3871	13.1096	up-regulated	0	**
miR841	miR841b-3p	0	293	0.01	16.9931	10.7307	up-regulated	3.5988e-92	**
miR845	miR845a-3p	1721	4312	94.93	250.082	1.39747	up-regulated	4.85028e-281	**
	miR845d	1282	3159	70.7148	183.212	1.37343	up-regulated	4.15806e-201	**
miR857	miR857	1413	819	77.9407	47.4994	-0.714468	down-regulated	1.89908e-30
miR1511	miR1511	47	124	2.5925	7.1916	1.47197	up-regulated	3.01617e-10	**
	miR1511-3p	10546	25314	581.715	1468.13	1.3356	up-regulated	0	**
miR2111	miR2111a-3p	140	28	7.7224	1.6239	-2.24959	down-regulated	4.00035e-18	**
	miR2111a-5p	140	44	7.7224	2.5519	-1.59748	down-regulated	5.27499e-12	**
miR2615	miR2615a	7581	1074	418.166	62.2886	-2.74704	down-regulated	0	**
rsa-mir2	rsa-mir2-5p	277	0	15.2793	0.01	-10.5774	down-regulated	4.02152e-81	**
	rsa-mir2-3p	277	1228	15.2793	71.2201	2.22071	up-regulated	1.20945e-153	**
rsa-mir3	rsa-mir3	0	481	0.01	27.8965	11.4459	up-regulated	7.75118e-151	**
rsa-mir5	rsa-mir5	0	48	0.01	2.7838	8.12091	up-regulated	1.02381e-15	**
rsa-mir8	rsa-mir8	0	171	0.01	9.9175	9.95383	up-regulated	4.23798e-54	**
rsa-mir9	rsa-mir9	419	0	23.1119	0.01	-11.1744	down-regulated	2.42797e-122	**
rsa-mir11	rsa-mir11-5p	310	0	17.0995	0.01	-10.7397	down-regulated	1.05997e-90	**
rsa-mir12	rsa-mir12a	34	0	1.8754	0.01	-7.55105	down-regulated	1.38478e-10	**
	rsa-mir12c	0	38	0.01	2.2039	7.78391	up-regulated	1.35142e-12	**
rsa-mir16	rsa-mir16	11251	3433	620.602	199.103	-1.64015	down-regulated	0	**
rsa-mir19	rsa-mir19	34	0	1.8754	0.01	-7.55105	down-regulated	1.38478e-10	**
rsa-mir23	rsa-mir23	0	19	0.01	1.1019	6.78385	up-regulated	1.14784e-06	**
rsa-mir25	rsa-mir25	833	0	45.9481	0.01	-12.1658	down-regulated	1.62596e-242	**
rsa-mir35	rsa-mir35a	752	338	41.4801	19.6029	-1.08135	down-regulated	1.60914e-32	**
rsa-mir37	rsa-mir37	496	0	27.3592	0.01	-11.4178	down-regulated	1.08147e-144	**
rsa-mir40	rsa-mir40	2783	147	153.51	8.5255	-4.1704	down-regulated	0	**
rsa-mir41	rsa-mir41	0	90	0.01	5.2197	9.02782	up-regulated	8.01323e-29	**
rsa-mir44	rsa-mir44	0	247	0.01	14.3252	10.4843	up-regulated	8.14324e-78	**
rsa-mir45	rsa-mir45	12	48	0.6619	2.7838	2.07237	up-regulated	7.53288e-07	**
rsa-mir46	rsa-mir46	122	0	6.7295	0.01	-9.39436	down-regulated	3.95477e-36	**
rsa-mir48	rsa-mir48	79	0	4.3576	0.01	-8.76739	down-regulated	1.19943e-23	**
rsa-mir49	rsa-mir49	15	114	0.8274	6.6116	2.99834	up-regulated	2.21167e-21	**
