# Supplementary material for: Identification of novel and salt-responsive miRNAs to explore miRNA-mediated regulatory network of salt stress response in radish (Raphanus sativus L.)
Source: BMC Genomics. 2015 Mar 17;16(1):197. doi: 10.1186/s12864-015-1416-5 (PMC4381364; doi:10.1186/s12864-015-1416-5)
Supplement: Additional file 5: — Targets and functional annotations for the salt-responsive miRNAs in radish. [file 12864_2015_1416_MOESM5_ESM.xlsx]

## Sheet: Sheet1
Additional file 5: Targets and functional annotations for the salt-associated miRNAs in Raphanus sativus L.
miRNA	Target sequence	ID	Annotation of potential targets	Targets
miR156a	EY914942	AT5G18880	RNA-directed DNA polymerase (reverse transcriptase)-related family protein
	CL5609.Contig1	AT5G13330	ethylene-responsive transcription factor ERF113	Rap2.6L
	CL967.Contig2	AT5G35630	glutamine synthetase	GS2
	FD535342	AT5G64550	loricrin-related protein
	EX771255	AT5G64550	loricrin-related protein
	Unigene23751	AT1G71060	pentatricopeptide repeat-containing protein
	CL5390.Contig1	AT3G49650	P-loop containing nucleoside triphosphate hydrolase-like protein
	CL5390.Contig2	AT3G49650	P-loop containing nucleoside triphosphate hydrolase-like protein
	CL4885.Contig2	AT4G20325	ribonuclease H2 subunit B domain-containing protein
	EX767226	AT5G50670	squamosa promoter-binding-like protein 13	SPL13
	FD556392	AT5G43270	squamosa promoter-binding-like protein 2	SPL2
	FD946000	AT2G33810	squamosa promoter-binding-like protein 3	SPL3
	FD946993	AT2G33810	squamosa promoter-binding-like protein 3	SPL3
	FD560558	AT2G33810	squamosa promoter-binding-like protein 3	SPL3
	FD988312	AT2G33810	squamosa promoter-binding-like protein 3	SPL3
	EY898725	AT2G33810	squamosa promoter-binding-like protein 3	SPL3
	EX756914	AT2G33810	squamosa promoter-binding-like protein 3	SPL3
	EV551892	AT2G33810	squamosa promoter-binding-like protein 3	SPL3
	EV528056	AT2G33810	squamosa promoter-binding-like protein 3	SPL3
	Rsa#S43017568	AT2G33810	squamosa promoter-binding-like protein 3	SPL3
	FD557561	AT3G15270	squamosa promoter-binding-like protein 5	SPL5
	EX762240	AT3G15270	squamosa promoter-binding-like protein 5	SPL5
	EY930450	AT1G69170	squamosa promoter-binding-like protein 6	SPL6
	EX886942	AT2G42200	squamosa promoter-binding-like protein 9	SPL9
	EW715846	AT2G42200	squamosa promoter-binding-like protein 9	SPL9
	EX771535	AT2G42200	squamosa promoter-binding-like protein 9	SPL9
	EV548910	AT2G42200	squamosa promoter-binding-like protein 9	SPL9
	FD581536	AT5G21990	tetratricopeptide repeat domain-containing protein OEP61
	Unigene786	AT5G09300	thiamin diphosphate-binding fold (THDP-binding) domain-containing protein
	FD977501	AT5G61380	two-component response regulator-like APRR1	TOC1
	FD975103	AT5G61380	two-component response regulator-like APRR1	TOC1
	FD555150	AT5G61380	two-component response regulator-like APRR1	TOC1
	Unigene21158	AT5G42010	WD40 domain-containing protein
miR156a-3p	Unigene21158	AT5G42010	WD40 domain-containing protein
miR157a	CL5609.Contig1	AT5G13330	ethylene-responsive transcription factor ERF113	Rap2.6L
	Unigene28340	AT4G16830	hyaluronan / mRNA binding domain-containing protein
	Unigene23751	AT1G71060	pentatricopeptide repeat-containing protein
	CL5390.Contig1	AT3G49650	P-loop containing nucleoside triphosphate hydrolase-like protein
	CL5390.Contig2	AT3G49650	P-loop containing nucleoside triphosphate hydrolase-like protein
	CL4885.Contig2	AT4G20325	ribonuclease H2 subunit B domain-containing protein
	EX767226	AT5G50670	squamosa promoter-binding-like protein 13	SPL13
	FD556392	AT5G43270	squamosa promoter-binding-like protein 2	SPL2
	EY930450	AT1G69170	squamosa promoter-binding-like protein 6	SPL6
	EX886942	AT2G42200	squamosa promoter-binding-like protein 9	SPL9
	EW715846	AT2G42200	squamosa promoter-binding-like protein 9	SPL9
	EV548910	AT2G42200	squamosa promoter-binding-like protein 9	SPL9
	Unigene21158	AT5G42010	WD40 domain-containing protein
miR157a-3p	EW733310	AT3G48550	hypothetical protein
miR158a	Unigene3597	AT4G10613	RNA-directed DNA polymerase (reverse transcriptase)-related family protein
miR158b-3p	Unigene3597	AT4G10613	RNA-directed DNA polymerase (reverse transcriptase)-related family protein
miR159a	Unigene30220	AT2G02560	cullin-associated NEDD8-dissociated protein 1	CAND1
	Unigene3271	AT3G14980	histone H3 acetyltransferase IDM1
	EY949798	AT2G32460	myb domain protein 101	MYB101
	EY938664	AT2G32460	myb domain protein 101	MYB101
	Rsa#S42037487	AT2G32460	myb domain protein 101	MYB101
	EY896930	AT3G11440	myb domain protein 65	MYB65
	EW718101	AT4G27330	putative transcription factor SPL	SPL
	Rsa#S41979156	AT4G27330	putative transcription factor SPL	SPL
	FD584389	AT4G36410	putative ubiquitin-conjugating enzyme E2 17	UBC17
	EY935636	AT4G36410	putative ubiquitin-conjugating enzyme E2 17	UBC17
	FD977876	AT4G36410	putative ubiquitin-conjugating enzyme E2 17	UBC17
	Rsa#S42034459	AT4G36410	putative ubiquitin-conjugating enzyme E2 17	UBC17
	Rsa#S42591074	AT4G36410	putative ubiquitin-conjugating enzyme E2 17	UBC17
	FD559529	AT3G60460	R2R3 myb transcription factor DUO1	DUO1
	EY897324	AT3G60460	R2R3 myb transcription factor DUO1	DUO1
	Unigene15387	AT1G78070	transducin/WD40 repeat-like superfamily protein
	CL5515.Contig2	AT1G21190	U6 snRNA-associated Sm-like protein
	EY943953	AT5G10480	very-long-chain (3R)-3-hydroxyacyl-[acyl-carrier protein] dehydratase PASTICCINO 2	PAS2
	EW739563	AT5G10480	very-long-chain (3R)-3-hydroxyacyl-[acyl-carrier protein] dehydratase PASTICCINO 2	PAS2
	EX902039	AT5G10480	very-long-chain (3R)-3-hydroxyacyl-[acyl-carrier protein] dehydratase PASTICCINO 2	PAS2
	FD934852	AT5G10480	very-long-chain (3R)-3-hydroxyacyl-[acyl-carrier protein] dehydratase PASTICCINO 2	PAS2
	EW718690	AT5G10480	very-long-chain (3R)-3-hydroxyacyl-[acyl-carrier protein] dehydratase PASTICCINO 2	PAS2
	EW718428	AT5G10480	very-long-chain (3R)-3-hydroxyacyl-[acyl-carrier protein] dehydratase PASTICCINO 2	PAS2
	FD959117	AT5G10480	very-long-chain (3R)-3-hydroxyacyl-[acyl-carrier protein] dehydratase PASTICCINO 2	PAS2
	EY903972	AT5G10480	very-long-chain (3R)-3-hydroxyacyl-[acyl-carrier protein] dehydratase PASTICCINO 2	PAS2
miR160b	FD576484	AT4G30080	auxin response factor 16 ARF16	ARF16
	FD550653	AT4G30080	auxin response factor 16 ARF16	ARF16
	EV524607	AT4G30080	auxin response factor 16 ARF16	ARF16
	Rsa#S42581764	AT4G30080	auxin response factor 16 ARF16	ARF16
	EX896877	AT1G77850	auxin response factor 17 ARF17	ARF17
	Unigene31262	AT4G02550	hypothetical protein
	Unigene12026	AT5G06810	mitochondrial transcription termination factor family protein
	Unigene13876	AT1G28520	vascular plant one zinc finger protein VOZ1	VOZ1
miR160b-3p	Unigene31262	AT4G02550	hypothetical protein
	CL2832.Contig3	AT3G53500	serine/arginine-rich splicing factor	RS2Z32
	Unigene13876	AT1G28520	vascular plant one zinc finger protein VOZ1	VOZ1
miR160d-3p	Unigene31262	AT4G02550	hypothetical protein
	Unigene13876	AT1G28520	vascular plant one zinc finger protein VOZ1	VOZ1
miR164a	EW715661	AT5G61430	NAC domain containing protein 100	NAC100
	EV566600	AT5G61430	NAC domain containing protein 100	NAC100
	EX773809	AT5G07680	NAC domain containing protein 80	NAC80
	FY442454	AT3G12977	no apical meristem-domain containing transcriptional regulator
	FD558503	AT3G12977	no apical meristem-domain containing transcriptional regulator
	FD537181	AT3G15170	protein CUP-SHAPED COTYLEDON 1
	FD555746	AT5G05670	signal recognition particle receptor subunit beta
	FD555879	AT5G05670	signal recognition particle receptor subunit beta
	FD531463	AT5G05670	signal recognition particle receptor subunit beta
miR165a	Unigene5	AT4G24830	argininosuccinate synthase
	Unigene16151	AT4G26210	ATP synthase subunit G protein
	Unigene8382	AT2G02100	defensin-like protein 2	LCR69
	CL7248.Contig1	AT5G48580	FK506- and rapamycin-binding protein 15-2	FKBP15-2
	Unigene6	AT5G64670	ribosomal protein L18e/L15
	Unigene7	AT5G64670	ribosomal protein L18e/L15
	Unigene8	AT5G64670	ribosomal protein L18e/L15
	Unigene23846	AT3G05100	S-adenosylmethionine-dependent methyltransferase domain-containing protein
miR165a-3p	FD956870	AT5G54600	50S ribosomal protein L24
	EX896822	AT5G54600	50S ribosomal protein L24
	EW725547	AT5G54600	50S ribosomal protein L24
	FY433911	AT5G54600	50S ribosomal protein L24
	EY898865	AT5G54600	50S ribosomal protein L24
	EX750542	AT5G54600	50S ribosomal protein L24
	EX746421	AT5G54600	50S ribosomal protein L24
	EY915913	AT3G09630	60S ribosomal protein L4-1
	FD957051	AT5G02870	60S ribosomal protein L4-2
	Unigene26141	AT1G02660	alpha/beta-Hydrolases superfamily protein
	Unigene5	AT4G24830	argininosuccinate synthase
	Unigene16151	AT4G26210	ATP synthase subunit G protein
	Unigene8382	AT2G02100	defensin-like protein 2	LCR69
	CL7248.Contig1	AT5G48580	FK506- and rapamycin-binding protein 15-2	FKBP15-2
	FD961611	AT2G43800	formin-like protein 2
	FD548091	AT2G43800	formin-like protein 2
	CL9925.Contig2	AT4G08150	homeobox protein knotted-1-like 1	KNAT1
	HS107023	AT4G32910	hypothetical protein
	EV524786	AT4G32910	hypothetical protein
	EY897714	AT1G77590	long chain acyl-CoA synthetase 9	LACS9
	CL11016.Contig	AT4G09620	mitochondrial transcription termination factor family protein
	CL9396.Contig1	AT3G19980	phytochrome-associated serine/threonine protein phosphatase 3	FYPP3
	FD541982	AT5G63180	putative pectate lyase 22
	Unigene21683	AT5G02250	ribonuclease II	EMB2730
	Unigene6	AT5G64670	ribosomal protein L18e/L15
	Unigene7	AT5G64670	ribosomal protein L18e/L15
	Unigene8	AT5G64670	ribosomal protein L18e/L15
	Unigene23846	AT3G05100	S-adenosylmethionine-dependent methyltransferase domain-containing protein
miR166g-3p	Unigene5	AT4G24830	argininosuccinate synthase
	Unigene16151	AT4G26210	ATP synthase subunit G protein
	Unigene8382	AT2G02100	defensin-like protein 2	LCR69
	CL7248.Contig1	AT5G48580	FK506- and rapamycin-binding protein 15-2	FKBP15-2
	CL7249.Contig1	AT5G08720	hypothetical protein
	Unigene6	AT5G64670	ribosomal protein L18e/L15
	Unigene7	AT5G64670	ribosomal protein L18e/L15
	Unigene8	AT5G64670	ribosomal protein L18e/L15
	Unigene23846	AT3G05100	S-adenosylmethionine-dependent methyltransferase domain-containing protein
miR166h-3p	Unigene5	AT4G24830	argininosuccinate synthase
	Unigene16151	AT4G26210	ATP synthase subunit G protein
	Unigene8382	AT2G02100	defensin-like protein 2	LCR69
	CL7248.Contig1	AT5G48580	FK506- and rapamycin-binding protein 15-2	FKBP15-2
	CL7249.Contig1	AT5G08720	hypothetical protein
	Unigene6	AT5G64670	ribosomal protein L18e/L15
	Unigene7	AT5G64670	ribosomal protein L18e/L15
	Unigene8	AT5G64670	ribosomal protein L18e/L15
	Unigene23846	AT3G05100	S-adenosylmethionine-dependent methyltransferase domain-containing protein
miR168a	CL7726.Contig1	AT1G05210	putative transmembrane protein 97
	CL7726.Contig2	AT1G05210	putative transmembrane protein 97
miR169b	CL1023.Contig1	AT4G11560	bromo-adjacent homology (BAH) domain-containing protein
	Unigene27845	AT1G79000	histone acetyltransferase HAC1	HAC1
	Unigene27846	AT1G13160	NUC130/3NT and SDA1 domain-containing protein
	FD989248	AT1G72830	nuclear transcription factor Y subunit A-3	NF-YA3
	EV526819	AT1G72830	nuclear transcription factor Y subunit A-3	NF-YA3
miR169m	EV547500	AT3G17760	glutamate decarboxylase 5	GAD5
	EV543544	AT3G17760	glutamate decarboxylase 5	GAD5
	EX750227	AT3G05690	nuclear transcription factor Y subunit A-2	NF-YA2
miR169r-3p	CL1160.Contig3	AT1G13780	F-box/RNI-like/FBD-like domains-containing protein
	CL7104.Contig1	AT4G31440	hypothetical protein
	EY909621	AT5G04540	Myotubularin-like phosphatases II superfamily							文献报道
	FY429716	AT3G57520	putative galactinol--sucrose galactosyltransferase 2	SIP2
	EW717201	AT3G12090	tetraspanin6	TET6
miR171a	Unigene47	AT1G20450	dehydrin ERD10	ERD10
miR172a	EX761783	AT2G39250	AP2-like ethylene-responsive transcription factor SNZ	SNZ
	EW732550	AT5G60120	AP2-like ethylene-responsive transcription factor TOE2	TOE2
	EY906836	AT4G36920	Floral homeotic protein APETALA 2	AP2
	FD572123	AT4G36920	Floral homeotic protein APETALA 2	AP2
	Unigene8947	AT4G12750	homeodomain-like transcriptional regulator
	EV526787	AT1G70290	putative alpha,alpha-trehalose-phosphate synthase [UDP-forming] 8	TPS8
	EW715602	AT1G70290	putative alpha,alpha-trehalose-phosphate synthase [UDP-forming] 8	TPS8
	EY916194	AT1G70290	putative alpha,alpha-trehalose-phosphate synthase [UDP-forming] 8	TPS8
	FD986449	AT1G70290	putative alpha,alpha-trehalose-phosphate synthase [UDP-forming] 8	TPS8
	EW719579	AT3G13570	SC35-like splicing factor 30A	SCL30A
	Rsa#S41997500	AT1G55310	SC35-like splicing factor 33	SR33
	EW736445	AT1G55310	SC35-like splicing factor 33	SR33
	EY910663	AT1G22150	sulfate transporter 1.3	SULTR1;3
miR172c	EX761783	AT2G39250	AP2-like ethylene-responsive transcription factor SNZ	SNZ
	EW732550	AT5G60120	AP2-like ethylene-responsive transcription factor TOE2	TOE2
	EY906836	AT4G36920	Floral homeotic protein APETALA 2	AP2
	FD572123	AT4G36920	Floral homeotic protein APETALA 2	AP2
	EY919719	AT5G40450	hypothetical protein
	CL5916.Contig2	AT3G02875	IAA-amino acid hydrolase	ILR1
	EV526787	AT1G70290	putative alpha,alpha-trehalose-phosphate synthase [UDP-forming] 8	TPS8
	EY916194	AT1G70290	putative alpha,alpha-trehalose-phosphate synthase [UDP-forming] 8	TPS8
	EW719579	AT3G13570	SC35-like splicing factor 30A	SCL30A
	EW736445	AT1G55310	SC35-like splicing factor 33	SR33
	Rsa#S41997500	AT1G55310	SC35-like splicing factor 33	SR33
	FY435119	AT1G72050	transcription factor IIIA	TFIIIA
miR390a	Unigene32936	AT1G32375	putative FBD-associated F-box protein
miR391	Unigene24027	AT3G48830	polynucleotide adenylyltransferase domain and RNA recognition motif-containing protein
miR394a	FY434719	AT1G77260	putative methyltransferase PMT10
	CL7520.Contig2	AT1G04780	ankyrin repeat-containing protein
	CL3904.Contig1	AT2G30160	mitochondrial substrate carrier family protein
	CL3904.Contig2	AT2G30160	mitochondrial substrate carrier family protein
	CL3904.Contig3	AT1G07030	mitochondrial substrate carrier family protein
	CL1196.Contig4	AT2G39970	peroxisomal nicotinamide adenine dinucleotide carrier
	EY894828	AT4G29658	PRA1 family protein C	PRA1.C
	EY930243	AT1G27340	protein LEAF CURLING RESPONSIVENESS
	Unigene1059	AT5G47200	ras-related protein RABD2b	RAB1A
miR394b-3p	EY943856	AT1G29320	WD40 domain-containing protein
	FD544413	AT1G29320	WD40 domain-containing protein
	Rsa#S42042679	AT1G29320	WD40 domain-containing protein
	FD547978	AT3G18960	AP2/B3-like transcriptional factor family protein
	Unigene16958	AT4G02460	DNA mismatch repair protein PMS1	PMS1
miR395a	EX903518	AT3G22890	ATP sulfurylase 1	APS1
	FY437914	AT3G22890	ATP sulfurylase 1	APS1
	FY449298	AT3G22890	ATP sulfurylase 1	APS1
	FY448599	AT3G22890	ATP sulfurylase 1	APS1
	FY444096	AT3G22890	ATP sulfurylase 1	APS1
	FY449933	AT3G22890	ATP sulfurylase 1	APS1
	FY444103	AT3G22890	ATP sulfurylase 1	APS1
	EV539245	AT3G22890	ATP sulfurylase 1	APS1
	CL12616.Contig2	AT2G44610	Ras-related protein RABH1B	RAB6A
	FY443904	AT5G43780	sulfate adenylyltransferase	APS4
	FY441630	AT5G43780	sulfate adenylyltransferase	APS4
	FY445587	AT5G43780	sulfate adenylyltransferase	APS4
	FY444933	AT5G43780	sulfate adenylyltransferase	APS4
	FY443821	AT5G43780	sulfate adenylyltransferase	APS4
	FY442807	AT5G43780	sulfate adenylyltransferase	APS1
	FY442799	AT5G43780	sulfate adenylyltransferase	APS4
	EY933376	AT5G43780	sulfate adenylyltransferase	APS4
	EY916371	AT5G43780	sulfate adenylyltransferase	APS4
miR396a	EW733962	AT1G10120	transcription factor bHLH74
	EW733484	AT5G61440	atypical CYS HIS rich thioredoxin 5	ACHT5
	FY442946	AT5G61440	atypical CYS HIS rich thioredoxin 5	ACHT5
	FD941766	AT5G61440	atypical CYS HIS rich thioredoxin 5	ACHT5
	FD563793	AT5G61440	atypical CYS HIS rich thioredoxin 5	ACHT5
	EW713404	AT5G61440	atypical CYS HIS rich thioredoxin 5	ACHT5
	EW713403	AT5G61440	atypical CYS HIS rich thioredoxin 5	ACHT5
	FD971887	AT5G61440	atypical CYS HIS rich thioredoxin 5	ACHT5
	FD555982	AT5G61440	atypical CYS HIS rich thioredoxin 5	ACHT5
	FD551358	AT5G61440	atypical CYS HIS rich thioredoxin 5	ACHT5
	FD541643	AT5G61440	atypical CYS HIS rich thioredoxin 5	ACHT5
	EY908741	AT5G61440	atypical CYS HIS rich thioredoxin 5	ACHT5
	EX771641	AT5G61440	atypical CYS HIS rich thioredoxin 5	ACHT5
	EV550709	AT5G61440	atypical CYS HIS rich thioredoxin 5	ACHT5
	EV536225	AT5G61440	atypical CYS HIS rich thioredoxin 5	ACHT5
	EV535300	AT5G61440	atypical CYS HIS rich thioredoxin 5	ACHT5
	EV528362	AT5G61440	atypical CYS HIS rich thioredoxin 5	ACHT5
	EV524610	AT5G61440	atypical CYS HIS rich thioredoxin 5	ACHT5
	CL2240.Contig1	AT5G13980	Glycosyl hydrolase family 38 protein
	CL610.Contig2	AT5G60300	L-type lectin-domain containing receptor kinase I.9
	EX761594	AT4G31780	Monogalactosyldiacylglycerol synthase 1	MGD1
	EV543682	AT4G31780	Monogalactosyldiacylglycerol synthase 1	MGD1
	Unigene26025	AT3G55020	RabGAP/TBC domain-containing protein
	EY907316	AT1G10120	transcription factor bHLH74
miR396a-3p	Unigene32416	AT5G66600	hypothetical protein
	EY930318	AT1G07890	L-ascorbate peroxidase 1	APX1
	EV544699	AT5G45430	protein kinase superfamily protein
	EX766704	AT5G45430	protein kinase superfamily protein
	EY912451	AT5G45430	protein kinase superfamily protein
miR396b-3p	EY930318	AT1G07890	L-ascorbate peroxidase 1	APX1
	Unigene32416	AT5G66600	hypothetical protein
miR397a	CL10788.Contig2	AT5G28150	hypothetical protein
	FY438692	AT2G29130	laccase 2	LAC2
	FD987950	AT5G03260	laccase 11	LAC11
	FY452752	AT5G03260	laccase 11	LAC11
	FD989705	AT5G60020	laccase 17	LAC17
	EV528485	AT5G60020	laccase 17	LAC17
	Unigene4183	AT5G01560	Lectin-domain containing receptor kinase A4.3	LECRKA4.3
	FD984419	AT1G04300	MATH domain-containing protein
	FD553422	AT1G04300	MATH domain-containing protein
	EY920039	AT1G04300	MATH domain-containing protein
miR398b-3p	FD583678	AT3G13120	30S ribosomal protein S10
	FD574124	AT3G13120	30S ribosomal protein S10
	EY936906	AT3G13120	30S ribosomal protein S10
	EX899849	AT3G13120	30S ribosomal protein S10
	FD567562	AT3G13120	30S ribosomal protein S10
	EW719778	AT3G13120	30S ribosomal protein S10
	FD977168	AT3G13120	30S ribosomal protein S10
	FD958864	AT3G13120	30S ribosomal protein S10
	FD553810	AT3G13120	30S ribosomal protein S10
	FD553410	AT3G13120	30S ribosomal protein S10
	FD546619	AT3G13120	30S ribosomal protein S10
	FD539686	AT3G13120	30S ribosomal protein S10
	FD530602	AT3G13120	30S ribosomal protein S10
	FD530582	AT3G13120	30S ribosomal protein S10
	EY911683	AT3G13120	30S ribosomal protein S10
	EY901391	AT3G13120	30S ribosomal protein S10
	EY894436	AT3G13120	30S ribosomal protein S10
	EX761067	AT3G13120	30S ribosomal protein S10
	EX752775	AT3G13120	30S ribosomal protein S10
	EV572711	AT3G13120	30S ribosomal protein S10
	EV571271	AT3G13120	30S ribosomal protein S10
	EV531264	AT3G13120	30S ribosomal protein S10
	EW735601	AT5G61410	D-ribulose-5-phosphate-3-epimerase	RPE
	EX755560	AT5G61410	D-ribulose-5-phosphate-3-epimerase	RPE
	FD548722	AT5G61410	D-ribulose-5-phosphate-3-epimerase	RPE
	EX765237	AT5G61410	D-ribulose-5-phosphate-3-epimerase	RPE
	FD972015	AT1G08830	superoxide dismutase [Cu-Zn]	CSD1
	FD549426	AT1G08830	superoxide dismutase [Cu-Zn]	CSD1
	FD544311	AT1G08830	superoxide dismutase [Cu-Zn]	CSD1
	EX773977	AT1G08830	superoxide dismutase [Cu-Zn]	CSD1
	EX757683	AT1G08830	superoxide dismutase [Cu-Zn]	CSD1
	EX749645	AT1G08830	superoxide dismutase [Cu-Zn]	CSD1
	EV525782	AT1G08830	superoxide dismutase [Cu-Zn]	CSD1
miR399f	FY435940	AT1G77680	ribonuclease II/R family protein
	FD560927	AT2G33770	putative ubiquitin-conjugating enzyme E2 24	PHO2/UBC24
	EX890146	AT2G33770	putative ubiquitin-conjugating enzyme E2 24	PHO2/UBC24
	CL2672.Contig1	AT5G20960	aldehyde oxidase 1	AO1
miR403	EW726356	ath:AT1G31280	Argonaute family protein	AGO2
	EX749374	ath:AT1G31280	Argonaute family protein	AGO2
	Rsa#S41987411	ath:AT1G31280	Argonaute family protein	AGO2
	Unigene36456	ath:AT5G24313	hypothetical protein
	EW720543	ath:AT3G51730	saposin B domain-containing protein
miR408-5p	EV552591	AT2G47020	peptide chain release factor 1
	Unigene17736	AT1G77590	long chain acyl-CoA synthetase 9	LACS9
miR414	EV524506	AT4G34350	4-hydroxy-3-methylbut-2-enyl diphosphate reductase	HDR
	EX773593	AT4G34350	4-hydroxy-3-methylbut-2-enyl diphosphate reductase	HDR
	EV524982	AT4G34350	4-hydroxy-3-methylbut-2-enyl diphosphate reductase	HDR
	EW716377	AT4G34350	4-hydroxy-3-methylbut-2-enyl diphosphate reductase	HDR
	FD955818	AT4G34350	4-hydroxy-3-methylbut-2-enyl diphosphate reductase	HDR
	FD956561	AT4G34350	4-hydroxy-3-methylbut-2-enyl diphosphate reductase	HDR
	FD979682	AT4G34350	4-hydroxy-3-methylbut-2-enyl diphosphate reductase	HDR
	FD979954	AT4G34350	4-hydroxy-3-methylbut-2-enyl diphosphate reductase	HDR
	FD989019	AT4G34350	4-hydroxy-3-methylbut-2-enyl diphosphate reductase	HDR
	FY446732	AT4G34350	4-hydroxy-3-methylbut-2-enyl diphosphate reductase	HDR
	Unigene3598	AT1G53270	ABC transporter G family member 10
	FD967208	AT2G39250	AP2-like ethylene-responsive transcription factor SNZ	SNZ
	CL5793.Contig1	AT5G57630	CBL-interacting serine/threonine-protein kinase 21	CIPK21
	EV570017	AT3G57180	GTP binding protein BRASSINAZOLE INSENSITIVE PALE GREEN 2	BPG2
	EY922324	AT3G57180	GTP binding protein BRASSINAZOLE INSENSITIVE PALE GREEN 2	BPG2
	EW736717	AT5G11060	homeobox protein knotted-1-like 4	KNAT4
	FD554598	AT5G11060	homeobox protein knotted-1-like 4	KNAT4
	FY442748	AT4G31510	hypothetical protein
	Unigene85	AT1G78690	N-acylphosphatidylethanolamine synthase
	Unigene2438	AT1G70280	NHL domain-containing protein
	Unigene10439	AT1G62680	pentatricopeptide repeat-containing protein
	CL11773.Contig1	AT1G33290	P-loop containing nucleoside triphosphate hydrolases superfamily protein
	EV527283	AT3G02050	potassium transporter	KUP3p
	EY913653	AT3G02050	potassium transporter	KUP3p
	FY443672	AT5G47910	respiratory burst oxidase-D	RBOHD
	EY941530	AT2G25180	response regulator 12	RR12
	FD973616	AT2G25180	response regulator 12	RR12
	EX886639	AT4G17230	scarecrow-like protein 13	SCL13
	EX888975	AT4G31920	two-component response regulator ARR10
	FD541586	AT4G31920	two-component response regulator ARR10
miR482a-5p	FD580320	AT3G08040	MATE efflux family protein	FRD3
	EW739033	AT1G80530	Major facilitator superfamily protein
miR535b	FD940565	AT1G28520	vascular plant one zinc finger protein VOZ1	VOZ1
	EY918419	AT2G20420	Succinyl-CoA ligase [GDP-forming] subunit beta
miR841b-3p	FD559869	ArthCp076	NADH dehydrogenase subunit 4L
	EV544675	AT4G33090	aminopeptidase M1	APM1
	Unigene15520	AT1G08320	bZIP transcription factor family protein
miR845a-3p	FY454021	AT5G48050	hypothetical protein
	FD964119	AT5G01700	putative protein phosphatase 2C 65
	EY914292	AT1G32990	plastid ribosomal protein l11	PRPL11
	Unigene23870	AT3G32940	RNA-binding KH domain-containing protein
miR1511	EY914292	AT1G32990	plastid ribosomal protein l11	PRPL11
miR1511-3p	EY914292	AT1G32990	plastid ribosomal protein l11	PRPL11
miR2111a-5p	EX897030	AT1G30690	Sec14p-like phosphatidylinositol transfer protein patellin-4
	CL3814.Contig1	AT5G46290	beta-ketoacyl-[acyl carrier protein] synthase I	KAS_I
	CL3814.Contig2	AT5G46290	beta-ketoacyl-[acyl carrier protein] synthase I	KAS_I
	CL3814.Contig3	AT5G46290	beta-ketoacyl-[acyl carrier protein] synthase I	KAS_I
	EW716553	AT3G27150	MIR2111-5p target protein
	FD987291	AT3G27150	MIR2111-5p target protein
	EY914161	AT3G27150	MIR2111-5p target protein
	EY897120	AT3G27150	MIR2111-5p target protein
	EV552504	AT3G27150	MIR2111-5p target protein
	EV525058	AT2G19770	profilin 5	PRF5
	EX895387	AT1G30690	Sec14p-like phosphatidylinositol transfer protein patellin-4
miR2615a	EV536457	AT2G34300	putative methyltransferase PMT25
	EX765526	AT2G34300	putative methyltransferase PMT25
	FD556722	AT2G34300	putative methyltransferase PMT25
	FD947267	AT2G34300	putative methyltransferase PMT25
	Unigene27406	AT3G16857	response regulator 1	RR1
rsa-mir2-5p	EX888016	AT1G10470	two-component response regulator ARR4	ARR4
	CL10794.Contig1	AT3G11430	glycerol-3-phosphate acyltransferase 5	GPAT5
	CL10794.Contig2	AT3G11430	glycerol-3-phosphate acyltransferase 5	GPAT5
	CL7978.Contig2	AT5G44710	hypothetical protein
	CL1289.Contig2	AT1G16270	octicosapeptide/Phox/Bem1p domain-containing protein kinase
	CL1289.Contig1	AT2G35050	protein kinase family protein
	CL2440.Contig1	AT5G20050	putative receptor-like protein kinase
	CL2440.Contig2	AT5G20050	putative receptor-like protein kinase
rsa-mir2-3p	CL10794.Contig1	AT3G11430	glycerol-3-phosphate acyltransferase 5	GPAT5
	CL10794.Contig2	AT3G11430	glycerol-3-phosphate acyltransferase 5	GPAT5
rsa-mir3	CL4756.Contig1	AT3G43810	calmodulin 7	CAM7
rsa-mir5	EY916183	AT5G23580	calmodulin-like domain protein kinase 9	CDPK9
	CL8657.Contig1	AT3G03810	O-fucosyltransferase-like protein	EDA30
	Unigene16068	AT5G11530	embryonic flower 1	EMF1
	Unigene23827	AT4G12080	AT-hook motif nuclear-localized protein 1	AHL1
	Unigene28982	AT1G76950	regulator of chromosome condensation and FYVE zinc finger domain-containing protein	PRAF1
rsa-mir8	CL4175.Contig1	AT3G63510	tRNA dihydrouridine synthase
rsa-mir9	CL8456.Contig1	AT1G77810	beta-1,3-galactosyltransferase 7
	EV548385	AT2G33800	30S ribosomal protein S5
	EV549450	AT2G33800	30S ribosomal protein S5
	EV569203	AT2G33800	30S ribosomal protein S5
	CL12207.Contig1	AT4G24760	alpha/beta-Hydrolases superfamily protein
	CL8456.Contig2	AT1G77810	beta-1,3-galactosyltransferase 7
	EX769180	AT1G51700	DOF zinc finger protein 1	DOF1
	FY453870	AT3G26650	glyceraldehyde-3-phosphate dehydrogenase A subunit	GAPA
	FY447803	AT3G26650	glyceraldehyde-3-phosphate dehydrogenase A subunit	GAPA
	FY452313	AT3G26650	glyceraldehyde-3-phosphate dehydrogenase A subunit	GAPA
	FY434854	AT3G26650	glyceraldehyde-3-phosphate dehydrogenase A subunit	GAPA
	FY433805	AT3G26650	glyceraldehyde-3-phosphate dehydrogenase A subunit	GAPA
	FY433801	AT3G26650	glyceraldehyde-3-phosphate dehydrogenase A subunit	GAPA
	FY435384	AT3G26650	glyceraldehyde-3-phosphate dehydrogenase A subunit	GAPA
	FY438504	AT3G26650	glyceraldehyde-3-phosphate dehydrogenase A subunit	GAPA
	FY436311	AT3G26650	glyceraldehyde-3-phosphate dehydrogenase A subunit	GAPA
	FY428572	AT3G26650	glyceraldehyde-3-phosphate dehydrogenase A subunit	GAPA
	FY432068	AT3G26650	glyceraldehyde-3-phosphate dehydrogenase A subunit	GAPA
	FY430398	AT3G26650	glyceraldehyde-3-phosphate dehydrogenase A subunit	GAPA
	FY430577	AT3G26650	glyceraldehyde-3-phosphate dehydrogenase A subunit	GAPA
	FY430215	AT3G26650	glyceraldehyde-3-phosphate dehydrogenase A subunit	GAPA
	FD979979	AT3G26650	glyceraldehyde-3-phosphate dehydrogenase A subunit	GAPA
	FD981648	AT3G26650	glyceraldehyde-3-phosphate dehydrogenase A subunit	GAPA
	FD981488	AT3G26650	glyceraldehyde-3-phosphate dehydrogenase A subunit	GAPA
	FD548735	AT3G26650	glyceraldehyde-3-phosphate dehydrogenase A subunit	GAPA
	FD549155	AT3G26650	glyceraldehyde-3-phosphate dehydrogenase A subunit	GAPA
	EY924924	AT3G26650	glyceraldehyde-3-phosphate dehydrogenase A subunit	GAPA
	EV538384	AT3G26650	glyceraldehyde-3-phosphate dehydrogenase A subunit	GAPA
	FD547881	AT5G56890	protein kinase family protein
	FD555562	AT5G56890	protein kinase family protein
rsa-mir12c	FD981451	AT2G33800	30S ribosomal protein S5
	EV548385	AT2G33800	30S ribosomal protein S5
rsa-mir16	FD947089	AT5G21100	L-ascorbate oxidase
	EV552591	AT2G47020	peptide chain release factor 1
	FD576815	AT2G02850	plant acyanin	ARPN
	EX773452	AT2G02850	plant acyanin	ARPN
	EX904357	AT2G02850	plant acyanin	ARPN
	EX904163	AT2G02850	plant acyanin	ARPN
	FD570018	AT2G02850	plant acyanin	ARPN
	FY442848	AT2G02850	plant acyanin	ARPN
	FD939399	AT2G02850	plant acyanin	ARPN
	FD937836	AT2G02850	plant acyanin	ARPN
	EY933243	AT2G02850	plant acyanin	ARPN
	FD978215	AT2G02850	plant acyanin	ARPN
	FD982226	AT2G02850	plant acyanin	ARPN
	FD533837	AT2G02850	plant acyanin	ARPN
	EY925601	AT2G0285	plant acyanin	ARPN
	EY899080	AT2G02850	plant acyanin	ARPN
	Rsa#S42018675	AT2G02850	plant acyanin	ARPN
	Unigene33152	AT1G16480	PPR repeat domain-containing protein
rsa-mir19	EW737449	AT4G32390	nucleotide-sugar transporter family protein
	CL6266.Contig1	AT5G53470	acyl-CoA binding protein 1	ACBP1
	CL5921.Contig1	AT2G46930	pectinacetylesterase-like protein
	Unigene9448	AT2G24210	terpene synthase 10	TPS10
	FD563059	AT5G10790	ubiquitin-specific protease 22	UBP22
rsa-mir23	FY440826	AT3G07480	2Fe-2S ferredoxin-like protein
	FD536660	AT4G00810	60S acidic ribosomal protein P1-2
	EW721753	AT5G57290	60S acidic ribosomal protein P3-2
	EW737551	AT2G37600	60S ribosomal protein L36-1							文献报道
	FD578849	AT1G51500	ABC transporter G family member 12	CER5
	FY434165	AT1G71990	alpha-(1,4)-fucosyltransferase
	FY447282	AT5G50900	armadillo/beta-catenin-like repeat-containing protein
	EX904559	AT5G62260	AT hook motif DNA-binding protein
	EW734024	AT4G36870	BEL1-like homeodomain protein 2	BLH2
	EY945316	AT5G16840	binding partner of acd11 1	BPA1
	FD572664	AT5G16840	binding partner of acd11 1	BPA1
	FD945676	AT5G16840	binding partner of acd11 1	BPA1
	FD543045	AT4G03120	C2H2 and C2HC zinc finger-containing protein
	FY452396	AT4G01840	Ca2+ activated outward rectifying K+ channel 5	KCO5
	FY444303	AT4G28540	casein kinase I-like 6	CKL6
	FD569532	AT2G32900	centromere/kinetochore protein ZW10-like protein	ATZW10
	FD967869	AT2G37220	chloroplast RNA binding protein
	FD956705	AT3G53530	chloroplast-targeted copper chaperone protein
	FD968654	AT4G36020	cold shock protein 1	CSDP1
	FY431340	AT5G15050	core-2/I-branching beta-1,6-N-acetylglucosaminyl transferase family protein
	FD935954	AT2G42520	DEAD-box ATP-dependent RNA helicase 37
	EY926857	AT3G09090	defective in exine formation protein DEX1
	FD936620	AT3G04620	DUO1-activated nucleic acid binding protein
	FY444261	AT5G22000	E3 ubiquitin-protein ligase RHF2A	RHF2A
	FY451621	AT5G22000	E3 ubiquitin-protein ligase RHF2A	RHF2A
	EY942989	AT1G56200	embryo defective protein 1303	emb1303
	EY943860	AT1G56200	embryo defective protein 1303	emb1303
	EY945074	AT1G56200	embryo defective protein 1303	emb1303
	FD534684	AT5G23150	ENHANCER OF AG-4 protein 2	HUA2
	EX899286	AT4G10710	FACT complex subunit SPT16
	EX897548	AT5G63530	farnesylated protein 3	FP3
	FD549605	AT5G63530	farnesylated protein 3	FP3
	FD978763	AT5G63530	farnesylated protein 3	FP3
	FY444226	AT5G67250	F-box protein SKIP2	SKIP2
	EY944071	AT4G21620	glycine-rich protein
	FD936574	AT2G32690	glycine-rich protein 23	GRP23
	FD539173	AT1G18630	glycine-rich RNA-binding protein 6	GR-RBP6
	EX907857	AT2G21660	glycine-rich RNA-binding protein 7	CCR2
	FD573465	AT4G39260	glycine-rich RNA-binding protein 8	CCR1
	FY444645	AT4G39260	glycine-rich RNA-binding protein 8	CCR1
	FY445202	AT4G39260	glycine-rich RNA-binding protein 8	CCR1
	FY438186	AT1G75240	homeobox protein 33	HB33
	FD563090	AT1G23040	hydroxyproline-rich glycoprotein family protein
	FY443604	AT5G57070	hydroxyproline-rich glycoprotein family protein
	FY447217	AT5G21280	hydroxyproline-rich glycoprotein family protein
	FD934150	AT4G33480	hypothetical protein
	FD983040	AT5G57370	hypothetical protein
	FD954385	AT2G30505	late embryogenesis abundant hydroxyproline-rich glycoprotein
	FY433269	AT3G42880	leucine-rich repeat protein kinase-like protein
	FY449773	AT2G23770	lysin motif receptor-like kinase
	FD579648	AT2G34090	maternal effect embryo arrest 18 protein	MEE18
	EY950322	AT2G34090	maternal effect embryo arrest 18 protein	MEE18
	FY442651	AT5G26940	Mg2+-dependent DNA exonuclease
	FD950396	AT1G27390	mitochondrial import receptor subunit TOM20-2	TOM20-2
	FD976138	AT1G27390	mitochondrial import receptor subunit TOM20-2	TOM20-2
	FD984110	AT1G27390	mitochondrial import receptor subunit TOM20-2	TOM20-2
	FY431436	AT3G10480	NAC domain containing protein 50	NAC050
	FD576302	AT5G08530	NADH dehydrogenase (ubiquinone) flavoprotein 1	CI51
	FD548677	AT1G20640	nodule inception protein-like protein 4
	FD945292	AT5G47640	nuclear transcription factor Y subunit B-2	NF-YB2
	EX890631	AT2G01190	Octicosapeptide/Phox/Bem1p family protein
	FD556169	AT3G30300	O-fucosyltransferase family protein
	EW715211	AT1G05420	ovate family protein 12	OFP12
	FY431152	AT4G17370	Oxidoreductase family protein
	FD540881	AT3G52960	peroxiredoxin-2E
	FD984729	AT2G16900	phospholipase-like protein (PEARLI 4) family
	FD551303	AT3G09770	probable E3 ubiquitin-protein ligase LOG2
	EX905557	AT3G06140	probable E3 ubiquitin-protein ligase LUL4
	FY451595	AT3G24550	proline-rich extensin-like receptor kinase 1	PERK1
	EY946863	AT1G70990	proline-rich family protein
	FY436170	AT5G62640	protein EARLY FLOWERING 5
	FY452381	AT5G03040	protein IQ-domain 2 iqd2
	FY452489	AT5G24520	protein TRANSPARENT TESTA GLABRA 1	TTG1
	FY437994	AT4G20360	putative elongation factor Tu RABE1b
	FY445604	AT3G53140	putative O-diphenol-O-methyl transferase
	FD942895	AT3G54920	putative pectate lyase	PMR6
	FY429146	AT3G22960	Pyruvate kinase family protein	PKP-ALPHA
	FD556047	AT3G13740	ribonuclease III family protein
	FD545104	AT5G62460	RING/FYVE/PHD zinc finger-containing protein
	FD543412	AT1G73840	RNA processing factor CstF64-like protein	ESP1
	EX904477	AT3G04500	RNA recognition motif-containing protein
	EW727387	AT3G07195	RPM1-interacting protein 4 (RIN4) family protein
	FY444232	AT5G51300	splicing factor 1-like protein
	FD572282	AT2G25110	stromal cell-derived factor 2-like protein	SDF2
	FD570371	AT2G25110	stromal cell-derived factor 2-like protein	SDF2
	FD571428	AT2G25110	stromal cell-derived factor 2-like protein	SDF2
	FD570086	AT2G25110	stromal cell-derived factor 2-like protein	SDF2
	FD984914	AT4G32340	tetratricopeptide repeat domain-containing protein-like protein
	FD958446	AT3G06730	thioredoxin-like protein CITRX	TRX_z
	EY945461	AT1G27660	transcription factor bHLH110
	EX898256	AT3G17100	transcription factor bHLH147
	FD947901	AT5G08130	transcription factor BIM1	BIM1
	EX899990	AT1G69690	transcription factor TCP15
	FD577555	AT4G18040	translation initiation factor eIF-4E	EIF4E
	FD955981	AT1G33240	trihelix transcription factor GTL1	GTL1
	FY442477	AT1G33240	trihelix transcription factor GTL1	GTL1
	FY438241	AT1G33240	trihelix transcription factor GTL1	GTL1
	FY433620	AT1G27090	uncharacterized glycine-rich protein
	FD541490	AT1G22700	Ycf37-like photosystem I biogenesis related protein
rsa-mir25	Unigene13876	AT1G28520	vascular plant one zinc finger protein VOZ1	VOZ1
	Unigene31262	AT4G02550	hypothetical protein
rsa-mir35a	CL7248.Contig1	AT5G48580	FK506- and rapamycin-binding protein 15-2	FKBP15-2
rsa-mir40	FD567106	AT4G26160	atypical CYS HIS rich thioredoxin 1	ACHT1
	EV530552	AT4G26160	atypical CYS HIS rich thioredoxin 1	ACHT1
	Rsa#S42570596	AT4G26160	atypical CYS HIS rich thioredoxin 1	ACHT1
	FD985437	AT1G04310	ethylene response sensor 2	ERS2
	CL11546.Contig1	AT5G19070	SNARE associated Golgi family protein
	CL11546.Contig2	AT5G19070	SNARE associated Golgi family protein
rsa-mir41	Unigene15946	AT1G61850	galactolipase/ phospholipase
	CL708.Contig1	AT3G63520	carotenoid 9,10(9',10')-cleavage dioxygenase 1	CCD1
	CL708.Contig2	AT3G63520	carotenoid 9,10(9',10')-cleavage dioxygenase 1	CCD1
	FD988806	AT3G14010	hydroxyproline-rich glycoprotein family protein	CID4
	EX896525	AT3G14010	hydroxyproline-rich glycoprotein family protein	CID4
	Unigene15949	AT3G20490	hypothetical protein
	Unigene8831	AT1G65080	OxaA/YidC with tetratricopeptide-repeat domain membrane insertion protein
	FD528894	AT4G18250	putative receptor serine/threonine kinase
	EY909205	AT1G68190	putative zinc finger protein
	Unigene15947	AT2G16030	S-adenosyl-L-methionine-dependent methyltransferase-like protein
rsa-mir44	EY943675	AT1G33260	probable receptor-like protein kinase
	FD969692	AT1G33260	probable receptor-like protein kinase
	EX906662	AT3G25510	putative TIR-NBS-LRR class disease resistance protein
	Rsa#S42021174	AT3G25510	putative TIR-NBS-LRR class disease resistance protein
	FY430449	AT5G38350	TIR-NBS-LRR class disease resistance protein
rsa-mir46	FY435940	AT1G77680	ribonuclease II/R family protein
	FD560927	AT2G33770	putative ubiquitin-conjugating enzyme E2 24	PHO2/UBC24
	EX890146	AT2G33770	putative ubiquitin-conjugating enzyme E2 24	PHO2/UBC24
rsa-mir47d	Unigene9985	AT1G48360	zinc ion binding/nucleic acid binding/hydrolase
rsa-mir48	EX908068	AT5G48370	thioesterase family protein
	EX898685	AT5G48370	thioesterase family protein
	EV546842	AT5G48370	thioesterase family protein
rsa-mir49	EV542593	ArthCp053	cytochrome b6	petB
	FD986106	AT3G26820	Esterase/lipase/thioesterase family protein
	FD538072	AT2G21660	glycine-rich RNA-binding protein 7	CCR2
	EX907857	AT2G21660	glycine-rich RNA-binding protein 7	CCR2
	FD566961	AT2G21660	glycine-rich RNA-binding protein 7	CCR2
	EX767236	AT5G14230	hypothetical protein
	CL1072.Contig3	AT1G63730	TIR-NBS-LRR class disease resistance protein
	CL1072.Contig1	AT5G58120	TIR-NBS-LRR class disease resistance protein
	CL1072.Contig2	AT5G58120	TIR-NBS-LRR class disease resistance protein
