# Supplementary material for: Identification of novel and salt-responsive miRNAs to explore miRNA-mediated regulatory network of salt stress response in radish (Raphanus sativus L.)
Source: BMC Genomics. 2015 Mar 17;16(1):197. doi: 10.1186/s12864-015-1416-5 (PMC4381364; doi:10.1186/s12864-015-1416-5)
Supplement: Additional file 6: — The miRNAs, targets and their primer sequences for RT-qPCR validation. [file 12864_2015_1416_MOESM6_ESM.xlsx]

## Sheet: Sheet1
Additional file 6: The miRNAs, targets and their primer sequences for qRT-PCR validation.
miRNAs and targets	Primer sequence (5'-3')
miR166g-3p	TCGGACCAGGCTTCATTCCTC
miR169b	CAGCCAAGGATGACTTGCCGG
miR172c	AGAATCTTGATGATGCTGCAG
miR397a	TCATTGAGTGCAGCGTTGATGT
miR841b-3p	CAATTTCTGTGGCTCGTCAAT
rsa-mir3	ACATTGGACTACATATATTAC
rsa-mir9	AGCAAACGAGAATTGAACGGA
rsa-mir12a	AGGGGAGGATGGGTGGGTTTC
rsa-mir23	CGGTGGTGGAGGTGGAGGCGG
rsa-mir48	TGGATGTAGAGGCATTTCTTC
Unigene23846F1	TGTGTCGCATAATGTCAA
Unigene23846R1	TTACCAAGATACTCAAGCC
FD989248F1	AGTTCCTCTACCAGTTGA
FD989248R1	TTTGCTTTCTTCTTGTTCTT
EX761783F1	GATGGGCTTGTTCACTAA
EX761783R1	TCAGAAGAAGAAGAAGAAGAA
FY444261F1	ATAACGCAGAGATTGAAGA
FY444261R1	AGTAGCATTGTGAGGAAG
EX908068F1	TTCTTCCTCTGTGGCA
EX908068R1	TGTCCGCTCATCAATATC
